# Supplementary material for: Adolescent Exposure to Nicotine and Ethanol Attenuates Adult Nicotine Reward Sensitivity in Rats
Source: Neuropsychopharmacol Rep. 2026 May 20;46(2):e70132. doi: 10.1002/npr2.70132 (PMC13240331; doi:10.1002/npr2.70132)
Supplement: Supplementary file 1 — Data S1: npr270132‐sup‐0001‐DataS1.xlsx. [file NPR2-46-e70132-s001.xlsx]

## Sheet: Sheet1
	CPP data in the preliminary experiment related to Fig.1A
	Animal ID	Nicotine Dose (mg/kg)	Baseline	Test	Difference Score
	#1	0.04	0.412991	0.405386	-0.0076045
	#2	0.04	0.619188	0.714825	0.0956369
	#3	0.04	0.495292	0.540018	0.0447253
	#4	0.12	0.517797	0.699976	0.182179
	#5	0.12	0.504765	0.556368	0.0516031
	#6	0.12	0.450216	0.635654	0.185437
	#7	0.08	0.541077	0.638499	0.097422
	#8	0.08	0.554877	0.714658	0.159781
	#9	0.08	0.370884	0.532013	0.161129
	#10	0.08	0.529859	0.455968	-0.0738911
	The amount of ethanol consumpution during adolescence related to Fig.1B
			Phase
	Animal ID	Condition	1	2	3	4	5	6	7	8	9	10
	#1-9	Ethanol	7.27	10.66	6.94	7.93	5.26	7.76	4.36	7.07	5.18	7.69
	#1-10	Ethanol	15.07	8.31	6.46	7.9	5.02	8.07	4.84	8.06	5.62	5.37
	#1-11	Ethanol	7.37	9.04	8.04	8.21	5.82	7.34	14.67	6.99	8.9	7.5
	#1-12	Ethanol	10.73	12.81	9.71	8.83	15.25	10.08	12.68	13.2	15.95	9.51
	#2-9	Ethanol	11.14	11.51	9.79	10.27	8.74	9.19	7.35	10.68	14.33	11.42
	#2-10	Ethanol	10.94	8.94	11.18	10.75	7.84	9.7	4.69	8.78	10.66	10.2
	#2-11	Ethanol	12.36	7.82	8.62	9.92	6.99	5.67	7.84	5.61	8.73	7.71
	#2-12	Ethanol	13.19	10.52	8.7	10.75	6.72	6.97	8.49	7.39	10.22	7.62
	#1-13	Ethanol + Nicotine	7.39	11.9	6.6	9.24	4.81	7.54	4.75	6.11	5.98	7.93
	#1-14	Ethanol + Nicotine	13.7	12.5	8.27	7.49	5.9	6.19	4.67	4.75	4.96	4.26
	#1-15	Ethanol + Nicotine	10.37	10.5	10.98	7.58	8.03	7.02	8.72	6.71	6.96	4.98
	#1-16	Ethanol + Nicotine	8.89	13.11	8.54	8.68	8.4	7.97	6.9	7.04	9.22	5.75
	#1-17	Ethanol + Nicotine	9.63	11.2	8.67	8.24	6.08	8.57	5.75	8.47	5.45	7.83
	#2-13	Ethanol + Nicotine	10.8	47.6	8.23	11.16	6.32	4.98	4.63	7.09	7.92	8.02
	#2-14	Ethanol + Nicotine	11.94	9.85	7.67	10.11	8.63	6.47	4.04	6.34	10.69	8.68
	#2-15	Ethanol + Nicotine	10.2	9.19	9.9	12.41	8.35	7.49	8	5.27	12.91	8.6
	#2-16	Ethanol + Nicotine	12.22	6.72	8.54	9.44	7.36	5.14	2.91	3.66	8.38	7.17
	#2-17	Ethanol + Nicotine	11.27	8.02	39.07	9.27	7.35	7.77	5.46	2.66	8.24	6.39
	Nicoitne CPP data related to Fig.1C
	Animal ID	Water/Ethanol	Saline/Nicotine	Baseline	Test	Difference Score
	#1-1	Water	Saline	0.615696	0.601035	-0.0146611
	#1-2	Water	Saline	0.393139	0.469785	0.0766457
	#1-3	Water	Saline	0.399315	0.457421	0.0581057
	#1-4	Water	Saline	0.505429	0.608945	0.103516
	#2-1	Water	Saline	0.417916	0.585273	0.167357
	#2-2	Water	Saline	0.347668	0.605202	0.257533
	#2-3	Water	Saline	0.651377	0.709875	0.0584978
	#2-4	Water	Saline	0.720637	0.753846	0.0332092
	#1-9	Ethanol	Saline	0.535096	0.507775	-0.0273214
	#1-10	Ethanol	Saline	0.314519	0.358015	0.0434958
	#1-11	Ethanol	Saline	0.377122	0.393049	0.0159263
	#1-12	Ethanol	Saline	0.682734	0.595151	-0.0875828
	#2-9	Ethanol	Saline	0.435471	0.470979	0.0355081
	#2-10	Ethanol	Saline	0.577697	0.614944	0.0372473
	#2-11	Ethanol	Saline	0.410296	0.587631	0.177335
	#2-12	Ethanol	Saline	0.624518	0.319377	-0.305141
	#1-5	Water	Nicotine	0.545352	0.496207	-0.0491451
	#1-6	Water	Nicotine	0.299262	0.473065	0.173803
	#1-7	Water	Nicotine	0.556499	0.781137	0.224638
	#1-8	Water	Nicotine	0.541164	0.39356	-0.147604
	#2-5	Water	Nicotine	0.458675	0.398821	-0.0598543
	#2-6	Water	Nicotine	0.565714	0.550193	-0.0155212
	#2-7	Water	Nicotine	0.679222	0.363351	-0.315871
	#2-8	Water	Nicotine	0.375966	0.662758	0.286791
	#1-13	Ethanol	Nicotine	0.54086	0.569994	0.0291345
	#1-14	Ethanol	Nicotine	0.382632	0.521912	0.13928
	#1-15	Ethanol	Nicotine	0.509373	0.545704	0.0363312
	#1-16	Ethanol	Nicotine	0.593141	0.599596	0.00645568
	#1-17	Ethanol	Nicotine	0.445732	0.658841	0.213109
	#2-13	Ethanol	Nicotine	0.421002	0.502139	0.0811372
	#2-14	Ethanol	Nicotine	0.355596	0.293116	-0.0624798
	#2-15	Ethanol	Nicotine	0.556105	0.692991	0.136887
	#2-16	Ethanol	Nicotine	0.628289	0.585707	-0.042582
	#2-17	Ethanol	Nicotine	0.624626	0.470663	-0.153963
